# Supplementary material for: Ultrasonographic modeling of diaphragm function: A novel approach to respiratory assessment
Source: PLoS One. 2020 Mar 12;15(3):e0229972. doi: 10.1371/journal.pone.0229972 (PMC7067453; doi:10.1371/journal.pone.0229972)
Supplement: S1 Dataset — (XLSX) [file pone.0229972.s001.xlsx]

## Sheet: Sheet1
Subject Number	MIP
1	128
2	128
3	122
4	126
5	132
6	128
7	122
8	124
9	126
10	130
MIP values in -cm H2O
Subject Number	Tdi at FRC		Tdi at NIF -30 cm H2O		Tdi at NIF -60 cm H2O		Tdi at MIP
1	1.7	1.7	5	4.9	5.2	4.8	7.4	7.2
2	0.9	0.9	4.4	4.4	5.4	5.2	6.6	6
3	1.7	1.8	5.6	5.2	6.4	6.2	7.5	7.4
4	1.5	1.5	4.2	3.9	5.7	5.7	8.9	8.3
5	1	1.3	4.6	4.4	5.6	5.5	6.8	6.3
6	1.5	1.6	5.2	4.9	5.9	5.8	7.3	7.1
7	0.9	1	4.4	4	5.8	5.2	5.6	5.4
8	0.9	1	4.3	4.2	5.1	4.9	6.7	6.6
9	1	1.1	5.1	4.9	6	5.8	8.8	8.6
10	1	1.1	4.9	4.1	5.7	5.5	8.2	7.8
Test-Retest Reliability*		0.96739		0.878484		0.923796		0.981647
Tdi values in cm
*Performed using Pearson product-moment correlation coefficient
